# Supplementary material for: Atropostatin: Design and Total Synthesis of an Atropisomeric Lactone–Atorvastatin Prodrug
Source: Molecules. 2023 Apr 3;28(7):3176. doi: 10.3390/molecules28073176 (PMC10095771; doi:10.3390/molecules28073176)
Supplement: Supplementary file 1 [file molecules-28-03176-s001.zip]

Archive with 1 entries (1 files):
- molecules-2252074-supplementary.pdf
